# Supplementary material for: Accuracy of brain-derived neurotrophic factor levels for differentiating between Taiwanese patients with major depressive disorder or schizophrenia and healthy controls
Source: PLoS One. 2019 Feb 22;14(2):e0212373. doi: 10.1371/journal.pone.0212373 (PMC6386307; doi:10.1371/journal.pone.0212373)
Supplement: S1 File — (XLSX) [file pone.0212373.s001.xlsx]

## Sheet: MDD
team	no.	sex	age	kg	height	BMI	onset (y/o)	duration	BDNF conc.(ng/ml)	17-item HDRS
MDD	1	0	28	65	1.575	26.2031	26	3	15.455	32
MDD	2	0	28	63	1.57	25.5588	26	3.33	11.967	33
MDD	3	0	29	59	1.575	23.7843	26	3.83	25.653	30
MDD	4	0	30	57	1.575	22.9781	26	4	7.488	35
MDD	5	0	41	89.8	1.56	36.9001	26	15	7.32811	31
MDD	6	0	20	62.7	1.6	24.4922	15	5	16.8397	31
MDD	7	1	26	57	1.71	19.4932	25	1	4.476	42
MDD	8	1	26	57	1.71	19.4932	25	1	2.634	38
MDD	9	1	26	56	1.71	19.1512	25	1.2	3.436	38
MDD	10	0	43	60	1.5	26.6667	40	3	22.119	30
MDD	11	0	35	58	1.62	22.1003	31	4	14.325	37
MDD	12	1	36	61	1.72	20.6193	35	1.5	15.24	35
MDD	13	0	27	64	1.63	24.0882	25	2	22.272	31
MDD	14	0	32	76.9	1.65	28.2461	30	2	5.11754	29
MDD	15	0	53	42.8	1.61	16.5117	51	2	0.454916	21
MDD	16	0	31	53	1.61	20.4467	25	5	3.78	33
MDD	17	0	32	55	1.62	20.9572	25	7	10.028	43
MDD	18	0	49	65.1	1.54	27.4498	40	9	13.6603	37
MDD	19	0	50	61.8	1.54	26.0584	40	9	18.7933	38
MDD	20	0	55	75	1.65	27.5482	45	10	5.9072	27
MDD	21	0	47	42	1.51	18.4202	45	2	11.33	34
MDD	22	0	33	44	1.6	17.1875	26	7	5.578	28
MDD	23	1	33	81	1.71	27.7008	24	9	11.69	34
MDD	24	0	56	64	1.62	24.3865	52	3	8.266	32
MDD	25	0	56	60	1.62	22.8624	52	3.5	3.828	35
MDD	26	0	34	45	1.58	18.026	32	2	9.524	34
MDD	27	0	30	45	1.57	18.2563	30	0.08	11.616	34
MDD	28	1	55	80	1.73	26.7299	45	10	4.777	39
MDD	29	1	40	55	1.72	18.5911	33	7	0.90828	25
MDD	30	1	43	70	1.75	22.8571	33	10	5.74622	29
MDD	31	0	25	46	1.64	17.1029	23	2	18.519	26
MDD	32	1	49	55	1.64	20.4491	46	2	10.764	35
MDD	33	1	42	65.5	1.64	24.3531	39	3	3.078	35
MDD	34	1	49	52.9	1.59	20.9248	47	2	2.76763	23
MDD	35	0	40	67	1.67	24.0238	40	0.08	14.721	36
MDD	36	0	43	43	1.51	18.8588	42	0.04	11.08	30
MDD	37	0	32	51	1.5	22.6667	26	6	17.561	37
MDD	38	1	49	61	1.64	22.68	49	0.25	23.143	32
MDD	39	0	23	44	1.55	18.3143	22	0.75	9.437	35
MDD	40	0	41	80	1.6	31.25	32	9	10.064	28
MDD	41	0	40	76	1.6	29.6875	32	8	10.995	28
MDD	42	1	42	64	1.68	22.6757	30	12	4.38	28
MDD	43	0	59	61.1	1.58	24.4752	52	7	6.9581	27
MDD	44	0	52	43.8	1.56	17.998	25	27	13.08	27
MDD	45	0	54	50	1.51	21.9289	25	29	5.75926	27
MDD	46	0	55	47.9	1.51	21.0079	25	30	8.24859	29
MDD	47	0	55	45.1	1.54	19.0167	25	30	7.47384	24
MDD	48	0	56	45.8	1.54	19.3119	25	31	7.72583	28
MDD	49	0	57	51.5	1.54	21.7153	25	32	15.7707	26
MDD	50	0	57	50.7	1.54	21.378	25	32	15.3586	32
MDD	51	0	40	54	1.64	20.0773	40	0.08	18.519	40
MDD	52	0	43	56	1.64	20.8209	40	4	11.45	36
MDD	53	0	40	44	1.59	17.4044	40	0.25	13.796	39
MDD	54	1	57	67	1.73	22.3863	58	0.08	5.09284	28
MDD	55	0	25	47.5	1.54	20.03			1.137	46
MDD	56	1	41	85	1.8	26.2346	19	23	3.52502	28
MDD	57	0	52	80	1.51	35.0862	49	3	10.507	39
MDD	58	0	30	40	1.53	17.0874	30	0.08	14.279	31
MDD	59	0	20	49.1	1.58	19.6683	12	8	2.59702	30
MDD	60	1	46	70	1.72	23.6614	44	2	13.598	27
MDD	61	0	43	48.3	1.59	19.1053	42	0.5	0.283307	30
MDD	62	0	43	54	1.6	21.0937	42	1	10.4412	30
MDD	63	0	33	55	1.56	22.6003	22	11	5.457	37
MDD	64	0	33	51	1.56	20.9566	22	11	5.307	24
MDD	65	0	34	48.5	1.57	19.6763	22	12	3.966	32
MDD	66	0	34	48	1.57	19.4734	22	12	10.011	25
MDD	67	0	40	46	1.65	16.8962	40	0.17	15.745	35
MDD	68	1	21	56	1.77	17.8748	21	0.0833333	8.17871	29
MDD	69	0	26	62	1.6	24.2187	21	5	9.998	31
MDD	70	0	44	57.3	1.65	21.0468	30	14	15.4179	28
MDD	71	1	51	58	1.58	23.2335	45	6	4.887	42
MDD	72	1	30	72	1.77	22.9819	24	7	4.46966	26
MDD	73	0	31	42	1.48	19.1746	26	5	8.04	30
MDD	74	0	33	52	1.58	20.83	28	5	19.939	39
MDD	75	0	23	61	1.58	24.4352	23	0.04	0.83	35
MDD	76	1	59	63.4	1.58	25.3966	59	0.08	8.929	32
MDD	77	0	25	83.4	1.63	31.39	25	1	18.3325	33
MDD	78	0	25	85.5	1.63	32.1804	25	1	10.2309	33
MDD	79	0	25	81	1.62	30.8642	25	0.25	14.8517	21
MDD	80	0	40	56	1.58	22.4323	37	3	5.37161	32
MDD	81	0	41	53	1.56	21.7784	37	4	3.70103	31
MDD	82	0	53	67	1.54	28.251	47	6	3.512	35
MDD	83	0	30	48	1.56	19.7239	21	8	11.256	25
MDD	84	0	41	62	1.57	25.1532	32	9	11.373	32
MDD	85	0	48	51.8	1.53	22.1282	40	8	11.9641	35
MDD	86	0	23	58	1.63	21.83	21	1	13.07	23
MDD	87	1	53	80.6	1.74	26.6217	34	19	0.184422	32
MDD	88	0	32	59	1.57	23.9361	20	12	2.547	26
MDD	89	0	42	56.5	1.53	24.136	42	0.08	17.363	28
MDD	90	0	50	62.1	1.67	22.2668	48	2	6.10151	22
MDD	91	0	40	45	1.53	19.2234	40	0.5	6.83	30
MDD	92	0	28	59	1.68	20.9042	27	1	2.262	27
MDD	93	0	45	56	1.54	23.6128	45	0.08	6.31	29
MDD	94	0	22	54	1.6	21.0937	22	0.25	18.156	31
MDD	95	0	29	51.5	1.63	19.3835	29	0.17	17.204	29
MDD	96	0	50	64	1.51	28.0689	50	0.25	5.762	35
MDD	97	1	41	65	1.63	24.4646	38	3	11.87	27
MDD	98	1	43	65	1.62	24.7676	38	5	5.65802	28
MDD	99	0	41	51	1.65	18.7328	33	8	10.263	26
MDD	100	0	46	67	1.58	26.8386	38	8	11.694	34
MDD	101	1	36	70	1.74	23.1206	34	2	6.928	34
MDD	102	1	36	103.5	1.83	30.9057	32	4	12.1856	25
MDD	103	0	23	46	1.55	19.1467	22	0.75	2.268	31
MDD	104	0	49	56	1.55	23.3091	49	0.08	3.931	38
MDD	105	0	49	55.5	1.55	23.1009	49	0.17	3.608	28
MDD	106	0	46	66	1.5	29.3333	44	2	5.386	37
MDD	107	1	45	85	1.69	29.7609	44	1	7.605	25
MDD	108	0	42	55	1.56	22.6003	39	4	7.156	34
MDD	109	0	43	58.5	1.56	24.0385	39	4.17	7.156	27
MDD	110	0	43	55	1.56	22.6003	39	4.25	7.156	29
MDD	111	0	43	58	1.56	23.833	39	4	9.824	24
MDD	112	0	42	51	1.65	18.7328	42	0.75	4.533	37
MDD	113	0	25	51.5	1.63	19.3835	24	0.5	17.989	32
MDD	114	0	19	58	1.63	21.83	19	0.25	5.21	32
MDD	115	0	24	63	1.57	25.5588	24	0.25	10.832	29
MDD	116	0	42	43	1.53	18.369	39	3	6.344	30
MDD	117	1	32	82	1.76	26.4721	32	0.25	4.841	39
MDD	118	0	17	46	1.52	19.91	14	3	7.498	33
MDD	119	1	33	66	1.62	25.1486	33	0.08	2.403	35
MDD	120	0	46	51	1.59	20.1733	36	10.5	5.38814	27
MDD	121	0	45	55	1.61	21.2183	36	9	6.94	33
MDD	122	0	26	41.5	1.55	17.2737	26	0.08	7.775	40
MDD	123	1	34	47	1.7	16.263	34	0.5	5.256	32
MDD	124	0	44	84	1.62	32.0073	43	1	4.993	34
MDD	125	0	30	38.5	1.54	16.2338	28	3	3.96229	34
MDD	126	1	34	62	1.68	21.9671	34	0.5	3.34112	33
MDD	127	0	23	50	1.65	18.3655	23	0.25	12.871	43
MDD	128	1	46	84.6	1.75	27.6245	44	2.33	7.919	44
MDD	129	1	46	84	1.74	27.7447	44	2.42	6.523	38
MDD	130	1	42	71	1.67	25.4581	42	0.25	13.124	33
MDD	131	1	38	80	1.7	27.6817	38	0.08	4.887	30
MDD	132	0	33	47	1.51	20.6131	33	0.17	3.747	30
MDD	133	0	36	49	1.63	18.4425	36	0.17	2.906	32
MDD	134	0	63	43	1.54	18.1312	62	1.25	11.82	35
MDD	135	0	63	49.5	1.52	21.4249	61	2	2.54899	39
MDD	136	0	65	61	1.52	26.4024	61	4	2.35867	39
MDD	137	0	23	53.5	1.63	20.1362	21	2	13.582	42
MDD	138	0	32	54	1.62	20.5761	23	9	1.62273	39
MDD	139	0	27	46.4	1.65	17.0432	23	4	2.555	41
MDD	140	0	27	46.5	1.65	17.0799	23	4	3.494	32
MDD	141	0	33	53	1.62	20.1951	23	10	6.18	34
MDD	142	0	59	55	1.63	20.7008	59	0.08	5.969	39
MDD	143	0	45	81.5	1.61	31.4417	45	0.83	7.19703	20
MDD	144	1	43	77.3	1.7	26.7474	28	15	0.236784	32
MDD	145	0	59	51.4	1.53	21.9574	35	24	7.26712	36
MDD	146	0	17	47.8	1.51	20.964	17	0.33	0.607	24
MDD	147	1	36	58.6	1.73	19.5797	35	1	6.66933	31
MDD	148	0	47	65	1.56	26.7094	45	2	11.282	31
MDD	149	0	55	53	1.57	21.5019	50	5	0.891789	28
MDD	150	0	50	58	1.55	24.1415	45	5.17	11.46	46
MDD	151	0	30	55	1.65	20.202	25	5	5.882	39
MDD	152	1	31	90	1.86	26.0146	31	0.0833333	10.4142	32
MDD	153	0	34	61	1.6	23.8281	32	1.83	0.445	31
MDD	154	1	39	77	1.65	28.2828	37	2	1.145	33
MDD	155	1	41	87	1.7	30.1038	39	2	0.795	33
MDD	156	1	42	85	1.7	29.4118	39	3	0.795	30
MDD	157	1	55	56.8	1.63	21.3783	52	3	6.73	32
MDD	158	0	23	47	1.61	18.132	23	0.08	3.882	29
MDD	159	0	39	38.2	1.52	16.5339	30	9	2.09006	35
MDD	160	1	27	49	1.75	16	26	1	0.72	40
MDD	161	1	27	48	1.75	15.6735	26	1	0.895	36
MDD	162	0	64	68	1.62	25.9107	64	1	10.3315	26
MDD	163	0	64	68.4	1.62	26.0631	64	1	9.95329	24
MDD	164	0	64	68.1	1.62	25.9488	64	0.17	6.73512	32
MDD	165	0	30	53	1.59	20.9644	25	4.25	16.092	39
MDD	166	0	30	43	1.63	16.1843	25	4.58	4.489	37
MDD	167	0	45	43	1.45	20.4518	38	7	3.02	37
MDD	168	0	47	71	1.6	27.7344	37	10	1.91227	24
MDD	169	0	54	72.8	1.62	27.7397	54	1	16.2909	32
MDD	170	0	35	51.6	1.63	19.4211	28	7	7.8556	21
MDD	171	0	35	47.1	1.63	17.7274	28	7	9.26609	18
MDD	172	0	54	52.5	1.53	22.4273	46	8	2.564	23
MDD	173	0	27	49	1.52	21.2084	17	10	10.415	26
MDD	174	0	28	53	1.61	20.4467	25	3	8.806	31
MDD	175	0	48	46	1.63	17.3134	47	1	8.99	35
MDD	176	1	24	90	1.64	33.4622	22	2	7.605	23
MDD	177	0	27	65.5	1.7	22.6644	27	0.08	0.261	25
MDD	178	0	62	56.5	1.6	22.0703	60	2	2.0654	39
MDD	179	0	59	47	1.5	20.8889	58	0.5	18.97	31
MDD	180	1	24	43	1.7	14.8789	23	0.75	7.597	32
MDD	181	1	45	60.1	1.6	23.4766	33	12	5.10766	32
MDD	182	0	41	66	1.58	26.4381	41	0.08	5.128	29
MDD	183	0	23	52	1.6	20.3125	17	6	14.162	33
MDD	184	1	50	54.5	1.65	20.0184	48	2	19.761	38
MDD	185	0	38	47	1.53	20.0777	38	0.25	8.294	21
MDD	186	0	45	55	1.55	22.8928	39	6	3.5589	23
MDD	187	1	35	78	1.68	27.6361	26	9	18.3961	28
MDD	188	0	30	48	1.75	15.6735	27	2	18.527	39
MDD	189	0	30	52	1.75	16.9796	27	2.5	15.36	39
MDD	190	0	64	49.5	1.55	20.6035	64	0.17	2.923	36
MDD	191	0	49	61.2	1.65	22.4793	34	16	7.29301	21
MDD	192	0	41	76.5	1.6	29.8828	41	0	2.3078	30
MDD	193	0	41	83.5	1.63	31.4276	41	0	7.24	27
MDD	194	0	42	84	1.65	30.854	41	1	12.56	31
MDD	195	0	46	57	1.67	20.4382	24	22	2.838	28
MDD	196	0	20	60	1.6	23.4375	18	2	7.799	29
MDD	197	0	31	57	1.68	20.1956	31	0.08	14.686	31
MDD	198	0	33	70	1.58	28.0404	33	0.08	6.59	22
MDD	199	1	42	73.9	1.63	27.8144	37	5	4.99082	26
MDD	200	1	34	62.4	1.71	21.3399	22	12	37.87	35
MDD	201	1	35	55.4	1.686	19.4892	22	13	6.548	32
MDD	202	0	33	69	1.49	31.0797	33	0.08	4.76094	35
MDD	203	1	56	90	1.75	29.3878	42	14	0.845	34
MDD	204	1	56	90.3	1.75	29.4857	42	14	1.082	39
MDD	205	1	64	92	1.75	30.0408	42	22	7.1176	33
MDD	206	1	56	90	1.75	29.3878	42	14	0.707	36
MDD	207	0	41	53.9	1.64	20.0402	36	5	4.26252	27
MDD	208	0	46	55	1.66	19.9594	33	14	2.13376	26
MDD	209	0	48	56	1.65	20.5693	33	15	5.54	31
MDD	210	0	53	55.6	1.65	20.4224	33	20	13.0554	29
MDD	211	0	34	62	1.59	24.5243	24	10	5.987	29
MDD	212	0	36	63	1.59	24.9199	24	12	3.175	34
MDD	213	0	52	61.6	1.615	23.6176	50	2	9.511	34
MDD	214	1	32	64	1.8	19.7531	31	1	17.171	31
MDD	215	0	30	52	1.64	19.3337	29	0.5	4.867	36
MDD	216	0	33	65	1.65	23.8751	20	13	14.412	42
MDD	217	0	52	56	1.54	23.6128	52	0.17	1.183	39
MDD	218	0	30	81.5	1.57	33.0642	30	0.25	27.357	30
MDD	219	1	24	60	1.7	20.7612	16	8	7.144	30
MDD	220	0	30	53	1.56	21.7784	29	1	31.804	31
MDD	221	1	43	72	1.68	25.5102	42	0.08	10.73	39
MDD	222	0	49	58	1.52	25.1039	44	5	15.7	42
MDD	223	0	17	37	1.52	16.0145	17	0	3.545	25
MDD	224	0	26	45.5	1.52	19.6936	17	9	8.9302	22
MDD	225	0	26	46.1	1.52	19.9533	17	9	7.80146	19
MDD	226	0	26	47.6	1.52	20.6025	17	9	9.35442	19
MDD	227	0	26	47	1.52	20.3428	17	9	9.05606	19
MDD	228	0	26	49.1	1.52	21.2517	17	9	8.0998	18
MDD	229	0	40	49	1.55	20.3954	39	1	10.55	33
MDD	230	0	29	51	1.73	17.0403	29	0.08	7.65	35
MDD	231	1	49	54	1.625	20.4497	49	0	4.888	35
MDD	232	0	34	44.2	1.51	19.3851	24	10	3.41978	35
MDD	233	1	31	42	1.6	16.4062	31	0.04	21.6	32
MDD	234	1	60	77	1.66	27.9431	60	0.17	1.791	26
MDD	235	0	61	44	1.53	18.7962	61	0.08	5.67	39
MDD	236	0	28	45	1.5	20	25	2	13.518	36
MDD	237	0	28	42	1.5	18.6667	25	2	8.677	36
MDD	238	0	28	42	1.5	18.6667	25	3	11.543	34
MDD	239	0	31	41.2	1.52	17.8324	25	7	4.869	33
MDD	240	0	36	47	1.62	17.9089	34	2	11.66	32
MDD	241	0	19	51	1.63	19.1953	19	0.08	0.619	36
MDD	242	0	19	54	1.63	20.3244	19	0.08	0.837	36
MDD	243	0	20	55	1.64	20.4491	19	1	10.329	27
MDD	244	0	51	57	1.54	24.0344	48	3	0.525	36
MDD	245	0	25	67	1.67	24.0238	18	7	15.183	37
MDD	246	0	25	65	1.7	22.4913	25	0.08	14.93	35
MDD	247	0	60	79	1.6	30.8594	53	8	6.1571	29
MDD	248	0	61	79.4	1.58	31.8058	53	9	8.01811	24
MDD	249	1	49	68	1.67	24.3824	49	0.25	3.079	38
MDD	250	0	53	55.7	1.55	23.1842	53	0.25	6.87448	31
MDD	251	0	44	46	1.63	17.3134	44	0	0.9	35
MDD	252	0	54	52.3	1.63	19.6846	44	10	10.7458	36
MDD	253	0	53	50	1.47	23.1385	50	2	17.36	29
MDD	254	0	24	46.7	1.6	18.2422	18	6	16.835	35
MDD	255	1	51	65.8	1.54	27.745	50	0.75	2.398	43
MDD	256	0	30	59	1.57	23.9361	30	0.08	10.501	32
MDD	257	0	64	52.7	1.47	24.388	64	0.5	3.22114	29
MDD	258	1	47	66	1.72	22.3094	46	0.08	7.283	32
MDD	259	1	47	66	1.72	22.3094	46	0.58	9.586	28
MDD	260	0	51	71.9	1.5	31.9556	49	2	2.8615	18
MDD	261	0	23	50	1.66	18.1449	17	7	9.079	31
MDD	262	0	53	52.2	1.49	23.5125	39	14	1.156	44
MDD	263	0	53	52.5	1.49	23.6476	39	14	2.006	41
MDD	264	1	38	75	1.8	23.1481	35	3	6.534	36
MDD	265	0	41	57	1.54	24.0344	41	0.08	19.264	34
MDD	266	0	35	95	1.6	37.1094	29	6	11.659	37
MDD	267	0	34	45	1.57	18.2563	31	3	0.165	38
MDD	268	0	35	40.8	1.52	17.6593	31	3	0.134	38
MDD	269	0	40	48	1.59	18.9866	38	2	2.74681	38
MDD	270	0	41	55	1.59	21.7555	38	3	3.52	22
MDD	271	0	38	45	1.59	17.7999	38	0.17	5.947	35
MDD	272	0	50	53	1.59	20.9644	50	0.08	12.136	36
MDD	273	0	30	65	1.67	23.3067	30	0.08	6.914	31

## Sheet: SZ
team	no.	sex	age	kg	height	BMI	onset (y/o)	duration	BDNF conc.(ng/ml)	PANSS total score
SZ	1	1	41	74	1.67	26.5338	38	4	12.871	109
SZ	2	0	29	50	1.56	20.5457	29	0.5	3.529	117
SZ	3	1	34	66.5	1.65	24.4261	18	16	14.623	123
SZ	4	1	28	93	1.68	32.9507	16	12	6.565	141
SZ	5	1	29	96.5	1.71	33.0016	16	13	1.888	147
SZ	6	1	29	94.6	1.72	32	16	13	2.844	146
SZ	7	0	35	53.5	1.59	21.1621	31	4.33	23.757	125
SZ	8	0	38	60	1.61	23.1473	31	6	4.221	131
SZ	9	1	25	51	1.55	21.2279	22	2.5	8.151	129
SZ	10	1	33	59	1.73	19.7133	30	3.5	4.134	122
SZ	11	0	37	54	1.605	20.9625	24	13	10.554	173
SZ	12	0	40	71	1.53	30.3302	36	5	9.632	115
SZ	13	1	23	78	1.72	26.3656	19	4	26.167	126
SZ	14	0	55	41	1.465	19.1033			2.39	124
SZ	15	1	21	62	1.745	20.3611	17	3.83	11.096	124
SZ	16	0	40	48	1.55	19.9792	36	4	9.139	125
SZ	17	1	28	79	1.75	25.7959	18	11	8.706	124
SZ	18	1	23	88	1.8	27.1605	17	6	6.67	115
SZ	19	0	17	46	1.61	17.7462	17	0.5	4.659	108
SZ	20	1	33	63.5	1.76	20.4997	31	2	8.921	132
SZ	21	0	20	47	1.67	16.8525	18	2	11.888	131
SZ	22	0	22	52	1.7	17.9	18	4	4.381	138
SZ	23	1	51	58.5	1.54	24.6669	37	14	9.617	106
SZ	24	1	32	103	1.76	33.2515	19	13	2.28889	117
SZ	25	1	36	81	1.78	25.565	23	14	8.814	103
SZ	26	0	43	62.2	1.61	23.996	32	11	5.803	121
SZ	27	1	62	60	1.69	21.0077	61	1.33	12.893	115
SZ	28	1	41	70.5	1.665	25.4308	27	15	3.964	132
SZ	29	1	41	73	1.67	26.1752	27	15	9.824	116
SZ	30	1	21	67	1.58	26.8386	21	0.67	6.312	125
SZ	31	1	22	58	1.57	23.5304	21	1.5	7.803	138
SZ	32	1	22	59	1.57	23.9361	21	1.67	7.942	159
SZ	33	1	23	53	1.57	21.5019	21	2	7.778	139
SZ	34	0	22	49.5	1.62	18.8615	20	2	3.045	162
SZ	35	1	35	70	1.61	27.0051	30	5	20.914	122
SZ	36	1	20	73	1.64	27.1416	17	3	3.586	133
SZ	37	1	20	72.5	1.64	26.9557	17	3	5.826	95
SZ	38	1	27	69	1.75	22.5306			4.868	149
SZ	39	0	33	63.5	1.555	26.2611	29	4	5.249	104
SZ	40	0	36	55.4	1.56	22.7646	29	7	7.607	147
SZ	41	0	37	52	1.57	21.0962	29	17	4.3625	122
SZ	42	1	32	57	1.72	19.2672			6.196	124
SZ	43	1	32	61	1.72	20.6193			2.433	97
SZ	44	0	36	74	1.66	26.8544	13	23	5.231	122
SZ	45	1	40	91	1.67	32.6294	29	11	11.498	159
SZ	46	0	19	71	1.62	27.0538	19	0.75	12.688	108
SZ	47	1	32	57	1.72	19.2672	26	6	3.346	130
SZ	48	1	32	60.4	1.69	21.1477	26	6.167	8.8	129
SZ	49	0	31	48	1.54	20.2395	16	12	4.3813	147
SZ	50	0	24	54	1.59	21.3599	22	2	8.434	136
SZ	51	1	27	108	1.815	32.7846	23	4	14.119	128
SZ	52	1	31	51	1.72	17.239	21	10	10.96	145
SZ	53	0	26	49.6	1.56	20.3813			4.225	92
SZ	54	0	44	56	1.55	23.3091	44	0.5	6.437	119
SZ	55	0	20	45	1.44	21.7014			1.786	118
SZ	56	0	28	60.4	1.54	25.468	16	12	3.887	120
SZ	57	1	55	64	1.65	23.5078	53	2	11.69	126
SZ	58	1	56	64	1.675	22.8113	53	3	10.391	139
SZ	59	0	36	92	1.64	34.2058	24	12	10.795	123
SZ	60	1	21	61.5	1.72	20.7883	19	2.5	11.937	122
SZ	61	0	48	49	1.52	21.2084	22	25	5.504	132
SZ	62	0	24	57	1.68	20.1956	21	3	5.088	140
SZ	63	0	28	49.5	1.47	22.9071	27	1	19.216	144
SZ	64	0	43	50	1.47	23.1385	27	16	12.556	142
SZ	65	1	31	87	1.7	30.1038	28	3	1.70144	128
SZ	66	1	36	78.9	1.71	26.9827	28	8	5.88836	110
SZ	67	1	34	56	1.61	21.6041	30	4.25	13.739	107
SZ	68	1	30	85	1.74	28.075	23	7	19.979	133
SZ	69	1	32	96.5	1.66	35.0196	20	12	17.293	129
SZ	70	0	27	47	1.55	19.563	17	10	14.344	124
SZ	71	1	35	70	1.7	24.2215	20	15	5.239	146
SZ	72	1	31	94	1.71	32.1466	24	8	3.058	135
SZ	73	0	31	60	1.56	24.6548	23	8	0.465	109
SZ	74	1	39	72	1.61	27.7767	26	15	10.483	136
SZ	75	1	42	96	1.75	31.3469	18	24	9.998	129
SZ	76	1	35	65	1.71	22.2291	29	6.5	5.048	127
SZ	77	0	36	45	1.6	17.5781	29	7	5.686	115
SZ	78	0	39	56.5	1.54	23.8	29	10	3.748	47
SZ	79	0	45	57	1.56	23.4221	29	16	6.29096	98
SZ	80	1	42	69	1.715	23.4596	35	7	10.081	125
SZ	81	0	37	47	1.6	18.3594	28	9	11.255	139
SZ	82	0	41	52.8	1.58	21.1505	28	13	5.27118	93
SZ	83	0	42	56.1	1.58	22.4724	28	14	5.60036	156
SZ	84	0	38	52.5	1.54	22.137	28	10.25	16.419	137
SZ	85	0	40	57	1.54	24.0344	28	12	3.084	155
SZ	86	0	49	58.5	1.55	24.3496	28	22	4.91386	114
SZ	87	1	38	79	1.8	24.3827	26	12	10.093	110
SZ	88	1	27	82	1.78	25.8806	23	4	13.435	129
SZ	89	1	32	81	1.8	25	23	9	9.28261	114
SZ	90	0	27	60	1.58	24.0346	27	0.5	4.297	109
SZ	91	1	51	73	1.75	23.8367	24	28	7.19842	92
SZ	92	0	21	45	1.49	20.2694	19	2	11.837	136
SZ	93	1	24	60.1	1.76	19.4021	14	10.33	20.738	148
SZ	94	1	24	57	1.76	18.4013	14	10.58	16.066	159
SZ	95	0	43	85	1.595	33.4116			5.223	141
SZ	96	0	18	65	1.56	26.7094	16	2	3.207	149
SZ	97	1	29	86	1.735	28.5693	17	13	7.836	137
SZ	98	1	47	62.5	1.63	23.5237	38	9	12.283	103
SZ	99	1	59	61.3	1.64	22.7915	44	15	8.39936	110
SZ	100	1	34	64.5	1.7	22.3183	18	16	5.216	125
SZ	101	0	44	52.4	1.52	22.6801	37	7	3.995	126
SZ	102	0	35	49	1.56	20.1348	35	0.5	10.244	117
SZ	103	0	21	64	1.61	24.6904	19	2	0.643	122
SZ	104	0	35	65	1.635	24.3152			6.874	144
SZ	105	1	25	54	1.69	18.9069	19	6.25	12.163	128
SZ	106	0	57	39	1.48	17.805	55	2	4.626	124
SZ	107	1	26	63	1.66	22.8625			0.813	136
SZ	108	1	26	69.5	1.76	22.4367	25	0.5	20.94	121
SZ	109	0	34	47.5	1.57	19.2706	34	0.083	7.025	123
SZ	110	0	36	58	1.5	25.7778	23	13	24.75	106
SZ	111	0	29	48	1.59	18.9866	27	1	11.188	113
SZ	112	1	33	72	1.75	23.5102	33	0.083	10.899	127
SZ	113	0	45	90	1.63	33.8741	44	0.5	7.688	106
SZ	114	0	23	63	1.54	26.5643	19	5	3.625	121
SZ	115	0	39	72.4	1.63	27.2498	23	16	4.687	164
SZ	116	1	27	87	1.78	27.4587	28	0.5	12.778	130
SZ	117	0	18	49.5	1.61	19.0965	14	4	14.434	136
SZ	118	0	27	62.8	1.62	23.9293	18	9	4.027	134
SZ	119	1	29	70	1.73	23.3887	25	4.5	11.404	90
SZ	120	1	29	75	1.7	25.9516	21	8	6.806	120
SZ	121	1	40	68.2	1.65	25.0505	21	19	3.074	101
SZ	122	1	44	59	1.64	21.9363	44	0.58	22.993	137
SZ	123	0	25	45	1.53	19.2234	25	0.5	3.517	120
SZ	124	0	27	67	1.63	25.2174	26	1	14.46	126
SZ	125	0	34	65	1.63	24.4646	26	7	8.722	113
SZ	126	0	24	51	1.63	19.1953	20	4.75	4.089	113
SZ	127	0	33	64.8	1.61	24.999	18	16	8.43788	139
SZ	128	0	57	49	1.48	22.3	49	8	4.212	133
SZ	129	0	60	57	1.4	29.0816	59	1.25	23.856	111
SZ	130	0	24	52	1.55	21.6441	22	2	22.187	139
SZ	131	0	27	50	1.53	21.3593	22	5	5.444	149
SZ	132	0	27	50	1.535	21.2	22	5	2.389	145
SZ	133	1	27	48.5	1.66	17.6005	20	7	14.266	119
SZ	134	1	30	54.5	1.67	19.5	20	10	5.569	132
SZ	135	1	25	67.5	1.7	23.3564	20	4.58	25.436	150
SZ	136	1	38	69	1.68	24.4473			3.556	131
SZ	137	0	32	37.5	1.55	15.6087	28	5	3.625	113
SZ	138	1	46	59	1.7	20.4152	35	10	6.42147	134
SZ	139	1	37	70	1.79	21.847	19	18	6.79468	111
SZ	140	0	46	50.5	1.58	20.2291	34	12	6.239	137
SZ	141	0	47	47.8	1.58	19.1476	34	13	1.687	104
SZ	142	0	48	55	1.58	22.0317	34	15	3.436	111
SZ	143	0	46	44	1.5	19.5556	47	0.083	3.134	136
SZ	144	0	30	86.4	1.6	33.75	16	14	8.21146	113
SZ	145	0	31	54	1.47	24.9896			1.511	139
SZ	146	1	30	69	1.68	24.4473	25	5	3.969	137
SZ	147	1	30	58.3	1.68	20.6562	25	5	2.038	79
SZ	148	1	31	55	1.69	19.257	25	6	6.03743	134
SZ	149	0	41	48.6	1.58	19.468	33	8	3.342	110
SZ	150	0	45	61	1.6	23.8281			1.073	110
SZ	151	0	52	53	1.46	24.864	45	7	5.784	144
SZ	152	0	32	57	1.665	20.5611	29	3	3.625	118
SZ	153	1	22	61	1.66	22.1367	18	3	2.61358	111
SZ	154	1	48	90	1.72	30.4218	38	10	3.3813	157
SZ	155	1	46	61.6	1.66	22.3545			3.938	127
SZ	156	1	35	48	1.67	17.2111			5.95	136
SZ	157	1	35	45	1.67	16.1354			5.563	133
SZ	158	1	22	63.5	1.75	20.7347			1.336	127
SZ	159	0	53	39.5	1.54	16.6554	36	17	3.8563	137
SZ	160	0	54	41	1.49	18.4676	36	18	2.87	100
SZ	161	0	21	54	1.56	22.1893			2.038	141
SZ	162	1	25	61	1.63	22.9591			1.95	107
SZ	163	1	36	54.5	1.66	19.7779	27	10	4.567	123
SZ	164	0	53	61	1.58	24.4352	51	2	2.069	127
SZ	165	0	60	66	1.47	30.5428			3.45	129
SZ	166	1	24	81	1.69	28.3604	20	3	6.36732	113
SZ	167	1	24	74	1.75	24.1633	23	1	8.0915	106
SZ	168	1	24	75.5	1.75	24.6531	23		9.27237	81
SZ	169	0	58	59	1.61	22.7615	55		1.248	86
SZ	170	0	59	63	1.6	24.6094	55	5	2.964	130
SZ	171	1	40	50	1.65	18.3655	36	5	3.625	117
SZ	172	0	38	71	1.68	25.1559			1.862	125
SZ	173	1	18	61	1.68	21.6128	14	3	2.8464	103
SZ	174	1	32	86	1.55	35.796	29	3	2.915	83
SZ	175	1	33	83	1.55	34.5473	29	4	4.473	137
SZ	176	1	33	87.5	1.55	36.4204	29	4	4.568	108
SZ	177	0	32	50	1.65	18.3655	29	3	6.63097	95
SZ	178	0	27	59	1.58	23.634	26	1	3.624	118
SZ	179	1	28	67	1.68	23.7387			3.7875	139
SZ	180	1	24	71	1.675	25.3063	15	10	3.435	112
SZ	181	1	27	73	1.78	23.04			4.887	132
SZ	182	1	27	82	1.78	25.8806			1.95	61
SZ	183	0	30	70	1.62	26.6728	20	10	3.436	129
SZ	184	1	31	59	1.65	21.6713			1.424	116
SZ	185	0	15	38	1.5	16.8889			5.446	143
SZ	186	1	26	91	1.8	28.0864	20	7	16.059	50
SZ	187	1	29	82	1.745	26.9292	21	8	5.52	136
SZ	188	1	45	68	1.73	22.7204	31	14	11.872	119
SZ	189	0	18	48	1.68	17.0068	18	0	2.812	118
SZ	190	0	30	46	1.55	19.1467	28	2.92	22.354	105
SZ	191	1	26	79	1.72	26.7036	20	6	2.635	108
SZ	192	1	44	54	1.685	19.0193	44	1	20.981	119
SZ	193	0	42	39	1.5	17.3333	38	4	2.036	118
SZ	194	0	43	62	1.55	25.8065	22	20	18.693	86
SZ	195	0	27	50	1.61	19.2894	25	2.5	13.304	132
SZ	196	1	38	53.5	1.63	20.1362	33	5	4.95	75
SZ	197	0	37	73.7	1.56	30.2844	28	9	3.54	138
SZ	198	1	30	57	1.65	20.9366			3.67	79
SZ	199	1	29	58	1.58	23.2335	28	1	12.841	76
SZ	200	0	41	61.5	1.68	21.79	41	0.5	13.82	108
SZ	201	0	36	60	1.59	23.7332	32	5	19.133	103
SZ	202	0	45	81	1.61	31.2488	40	5	13.188	128
SZ	203	1	29	85.5	1.71	29.2398	24	5	12.408	135
SZ	204	0	26	81	1.52	35.0589	25	1	7.885	131
SZ	205	1	37	63	1.66	22.8625	29	9	5.074	111
SZ	206	0	51	56	1.54	23.6128	51	0.5	13.708	110
SZ	207	1	36	64	1.71	21.8871	21	15	13.231	138
SZ	208	1	21	75	1.52	32.4619			4.957	103
SZ	209	0	30	58	1.6	22.6562	29	1	18.057	117
SZ	210	0	31	44	1.54	18.5529	25	6	8.666	76
SZ	211	1	23	60	1.74	19.8177	22	0.167	10.775	117
SZ	212	0	25	48	1.67	17.2111	22	2	3.36	83
SZ	213	0	19	42.9	1.63	16.1466	19	0.5	5.237	156
SZ	214	1	22	94	1.62	35.8177	21	1	5.926	114
SZ	215	1	33	76	1.72	25.6896	29	4.25	4.957	89
SZ	216	1	33	80	1.7	27.6817	25	8	11.404	69
SZ	217	0	19	65	1.68	23.03	18	0.5	14.228	95
SZ	218	1	19	68	1.72	22.9854	19	0.5	19.885	112
SZ	219	1	41	76	1.7	26.2976	13	28	7.732	116
SZ	220	0	27	65	1.63	24.4646	26	1	6.63	140
SZ	221	1	41	82	1.65	30.1194	34	7	6.134	98
SZ	222	0	52	67.5	1.535	28.6475	16	36	15.081	138
SZ	223	0	40	57	1.52	24.6711	40	0.5	12.234	109
SZ	224	1	39	84.4	1.73	28.2	17	22	6.46649	126

## Sheet: HC
team	no.	sex	age	kg	height	onset (y/o)	duration	BMI	BDNF conc.(ng/ml)
HC	1	0	19	68	1.74	N.A.	N.A.	22.46	12.292
HC	2	0	19	63	1.64	N.A.	N.A.	23.4236	8.073
HC	3	0	19	48	1.57	N.A.	N.A.	19.4734	8.073
HC	4	0	19	54	1.52	N.A.	N.A.	23.3726	4.808
HC	5	0	19	55	1.62	N.A.	N.A.	20.9572	12.191
HC	6	0	20	53	1.57	N.A.	N.A.	21.5019	14.806
HC	7	1	20	65	1.72	N.A.	N.A.	21.9713	3.31
HC	8	0	21	52	1.62	N.A.	N.A.	19.8141	9.33
HC	9	0	21	52	1.62	N.A.	N.A.	19.8141	13.535
HC	10	1	21	86	1.7	N.A.	N.A.	29.7578	13.665
HC	11	0	21	47	1.56	N.A.	N.A.	19.313	8.362
HC	12	0	21	55	1.55	N.A.	N.A.	22.8928	10.298
HC	13	0	22	55	1.62	N.A.	N.A.	20.9572	9.295
HC	14	0	22	48	1.62	N.A.	N.A.	18.2899	7.488
HC	15	0	22	50	1.59	N.A.	N.A.	19.7777	1.181
HC	16	0	22	45	1.59	N.A.	N.A.	17.7999	4.611
HC	17	0	22	39	1.54	N.A.	N.A.	16.4446	3.301
HC	18	0	22	49	1.57	N.A.	N.A.	19.8791	14.434
HC	19	0	22	43	1.55	N.A.	N.A.	17.898	11.006
HC	20	1	22	105	1.71	N.A.	N.A.	35.9085	6.294
HC	21	0	22	58	1.67	N.A.	N.A.	20.7967	1.37
HC	22	0	22	52	1.66	N.A.	N.A.	18.8707	8.848
HC	23	0	22	50	1.63	N.A.	N.A.	18.8189	1.283
HC	24	1	22	60	1.76	N.A.	N.A.	19.3698	6.14734
HC	25	1	22	58	1.735	N.A.	N.A.	19.2677	4.67393
HC	26	0	22	66	1.6	N.A.	N.A.	25.7812	6.47104
HC	27	1	22	63	1.7	N.A.	N.A.	21.7993	12.8875
HC	28	0	23	58	1.65	N.A.	N.A.	21.3039	24.516
HC	29	0	23	55	1.56	N.A.	N.A.	22.6003	3.397
HC	30	1	23	62	1.8	N.A.	N.A.	19.1358	5.643
HC	31	1	23	115	1.79	N.A.	N.A.	35.8915	5.79146
HC	32	1	23	88	1.74	N.A.	N.A.	29.0659	5.4566
HC	33	0	23	56	56	N.A.	N.A.	19.8413	14.2266
HC	34	0	24	46	1.52	N.A.	N.A.	19.91	23.96
HC	35	0	24	46	1.57	N.A.	N.A.	18.662	7.759
HC	36	0	24	52	1.61	N.A.	N.A.	20.061	14.671
HC	37	0	24	46	1.54	N.A.	N.A.	19.3962	6.707
HC	38	1	24	88	1.72	N.A.	N.A.	29.7458	20.571
HC	39	0	24	45	1.55	N.A.	N.A.	18.7305	2.568
HC	40	0	24	63	1.67	N.A.	N.A.	22.5896	5.239
HC	41	1	24	66	1.68	N.A.	N.A.	23.3844	14.835
HC	42	1	24	78	1.73	N.A.	N.A.	26.0617	5.33381
HC	43	1	25	68	1.71	N.A.	N.A.	23.255	14.587
HC	44	0	25	58	1.66	N.A.	N.A.	21.048	13.912
HC	45	0	25	45	1.55	N.A.	N.A.	18.7305	9.84
HC	46	0	25	50	1.52	N.A.	N.A.	21.6413	19.475
HC	47	0	25	48	1.59	N.A.	N.A.	18.9866	13.219
HC	48	0	25	60	1.59	N.A.	N.A.	23.7332	8.369
HC	49	1	25	54	1.75	N.A.	N.A.	17.6327	7.217
HC	50	1	25	58	1.7	N.A.	N.A.	20.0692	7.589
HC	51	1	25	63	1.77	N.A.	N.A.	20.1092	14.637
HC	52	1	25	62	1.76	N.A.	N.A.	20.0155	14.108
HC	53	0	25	64	1.59	N.A.	N.A.	25.3155	15.627
HC	54	0	25	50	1.58	N.A.	N.A.	20.0288	7.877
HC	55	1	25	85	1.7	N.A.	N.A.	29.4118	8.23074
HC	56	0	25	53	1.53	N.A.	N.A.	22.6409	10.41
HC	57	0	25	52	52	N.A.	N.A.	21.6441	11.8016
HC	58	1	25	62	62	N.A.	N.A.	23.0518	13.0156
HC	59	1	25	62	1.77	N.A.	N.A.	19.79	8.90937
HC	60	0	25	85	1.68	N.A.	N.A.	30.1162	3.25
HC	61	0	25	74	1.65	N.A.	N.A.	27.1809	6.515
HC	62	0	25	90	1.68	N.A.	N.A.	31.8878	8.49544
HC	63	0	26	47	1.6	N.A.	N.A.	18.3594	15.655
HC	64	0	26	50	1.52	N.A.	N.A.	21.6413	20.725
HC	65	0	26	42	1.55	N.A.	N.A.	17.4818	16.401
HC	66	0	26	58	1.68	N.A.	N.A.	20.5499	15.834
HC	67	0	26	41	1.57	N.A.	N.A.	16.6335	28.105
HC	68	0	26	50	1.58	N.A.	N.A.	20.0288	21.933
HC	69	0	26	43	1.5	N.A.	N.A.	19.1111	6.928
HC	70	1	26	80	1.7	N.A.	N.A.	27.6817	7.192
HC	71	1	26	82	1.73	N.A.	N.A.	27.3982	4.246
HC	72	1	26	71	1.73	N.A.	N.A.	23.7228	24.347
HC	73	0	26	55	1.64	N.A.	N.A.	20.4491	14.434
HC	74	0	26	58	1.56	N.A.	N.A.	23.833	2.258
HC	75	0	26	56	1.65	N.A.	N.A.	20.5693	11.151
HC	76	0	26	48.5	1.58	N.A.	N.A.	19.428	5.599
HC	77	1	26	62	1.71	N.A.	N.A.	21.2031	2.84
HC	78	1	26	60	1.71	N.A.	N.A.	20.5191	4.25764
HC	79	1	26	67	1.63	N.A.	N.A.	25.2174	5.35351
HC	80	0	26	54	1.63	N.A.	N.A.	20.3244	7.23324
HC	81	0	26	43	1.56	N.A.	N.A.	17.6693	3.76492
HC	82	0	26	50	1.61	N.A.	N.A.	19.2894	11.48
HC	83	0	26	64	1.68	N.A.	N.A.	22.6757	7.96
HC	84	1	26	71	1.74	N.A.	N.A.	23.4509	10.49
HC	85	0	26	53	53	N.A.	N.A.	22.6409	8.2875
HC	86	1	26	64	1.77	N.A.	N.A.	20.4284	10.675
HC	87	1	27	66	1.68	N.A.	N.A.	23.3844	8.354
HC	88	0	27	57	1.65	N.A.	N.A.	20.9366	9.537
HC	89	0	27	52	1.7	N.A.	N.A.	17.9931	17.255
HC	90	0	27	46	1.475	N.A.	N.A.	21.1433	20.997
HC	91	0	27	50	1.53	N.A.	N.A.	21.3593	19.95
HC	92	0	27	56	1.6	N.A.	N.A.	21.875	15.244
HC	93	1	27	57	1.73	N.A.	N.A.	19.0451	11.269
HC	94	1	27	84	1.78	N.A.	N.A.	26.5118	13.619
HC	95	1	27	66.7	1.71	N.A.	N.A.	22.8104	14.434
HC	96	1	27	65	1.7	N.A.	N.A.	22.4913	16.654
HC	97	1	27	75	1.66	N.A.	N.A.	27.2173	11.613
HC	98	1	27	78	1.74	N.A.	N.A.	25.763	4.521
HC	99	0	27	47	1.61	N.A.	N.A.	18.132	6.05345
HC	100	1	27	62	1.83	N.A.	N.A.	18.5135	2.4231
HC	101	1	27	71	1.67	N.A.	N.A.	25.4581	6.29442
HC	102	0	27	53	1.67	N.A.	N.A.	19.0039	7.44363
HC	103	1	27	60	1.7	N.A.	N.A.	20.7612	8.05
HC	104	0	27	47	1.5	N.A.	N.A.	20.8889	15.45
HC	105	0	27	48	1.61	N.A.	N.A.	18.5178	0.0671428
HC	106	1	27	73	1.6	N.A.	N.A.	28.5156	6.07031
HC	107	1	27	55	1.65	N.A.	N.A.	20.202	9.31875
HC	108	1	27	64	1.77	N.A.	N.A.	20.4284	2.879
HC	109	0	27	45	1.56	N.A.	N.A.	18.4911	3.218
HC	110	0	27	45	1.56	N.A.	N.A.	18.4911	7.11002
HC	111	1	27	65	1.77	N.A.	N.A.	20.7476	7.42081
HC	112	1	28	54	1.7	N.A.	N.A.	18.6851	9.277
HC	113	1	28	70	1.68	N.A.	N.A.	24.8016	16.455
HC	114	0	28	45	1.54	N.A.	N.A.	18.9745	13.472
HC	115	0	28	50	1.63	N.A.	N.A.	18.8189	19.335
HC	116	0	28	53	1.69	N.A.	N.A.	18.5568	12.046
HC	117	0	28	53	1.61	N.A.	N.A.	20.4467	28.329
HC	118	0	28	50	1.58	N.A.	N.A.	20.0288	18.145
HC	119	1	28	84	1.69	N.A.	N.A.	29.4107	18.721
HC	120	0	28	45	1.62	N.A.	N.A.	17.1468	10.845
HC	121	1	28	64	1.75	N.A.	N.A.	20.898	21.123
HC	122	0	28	50	1.55	N.A.	N.A.	20.8117	7.28
HC	123	1	28	52	1.68	N.A.	N.A.	18.424	10.484
HC	124	1	28	76	1.76	N.A.	N.A.	24.5351	11.044
HC	125	1	28	80	1.75	N.A.	N.A.	26.1224	9.552
HC	126	1	28	58	1.73	N.A.	N.A.	19.3792	16.468
HC	127	1	28	68	1.71	N.A.	N.A.	23.255	20.571
HC	128	0	28	57	1.63	N.A.	N.A.	21.4536	75.925
HC	129	1	28	62	1.75	N.A.	N.A.	20.2449	3.859
HC	130	0	28	49	1.53	N.A.	N.A.	20.9321	5.308
HC	131	1	28	65	1.6	N.A.	N.A.	25.3906	5.324
HC	132	1	28	63	1.73	N.A.	N.A.	21.0498	6.66015
HC	133	0	28	65	1.6	N.A.	N.A.	25.3906	2.05474
HC	134	1	28	70	1.68	N.A.	N.A.	24.8016	4.46316
HC	135	0	28	42.5	1.54	N.A.	N.A.	17.9204	4.67841
HC	136	1	28	68	1.7	N.A.	N.A.	23.5294	7.66253
HC	137	0	28	46	1.67	N.A.	N.A.	16.494	8.34591
HC	138	0	28	52	1.64	N.A.	N.A.	19.3337	8.29
HC	139	0	28	48	1.52	N.A.	N.A.	20.7756	13.26
HC	140	1	28	67	1.63	N.A.	N.A.	25.2174	0.384559
HC	141	1	28	60	1.7	N.A.	N.A.	20.7612	0.289706
HC	142	0	28	50	50	N.A.	N.A.	18.3655	12.5469
HC	143	0	28	51	1.58	N.A.	N.A.	20.4294	0.333088
HC	144	0	28	61	61	N.A.	N.A.	27.1111	6.87344
HC	145	0	28	46	1.55	N.A.	N.A.	19.1467	3.758
HC	146	0	28	54	1.65	N.A.	N.A.	19.8347	5.161
HC	147	0	28	50	1.53	N.A.	N.A.	21.3593	15.0875
HC	148	1	28	66	1.78	N.A.	N.A.	20.8307	8.52187
HC	149	0	28	52	1.53	N.A.	N.A.	22.2137	10.0285
HC	150	1	28	67	1.78	N.A.	N.A.	21.1463	6.97673
HC	151	0	28	47	1.55	N.A.	N.A.	19.563	7.38093
HC	152	0	28	52	1.65	N.A.	N.A.	19.1001	10.1199
HC	153	1	29	72	1.68	N.A.	N.A.	25.5102	14.232
HC	154	0	29	50	1.6	N.A.	N.A.	19.5312	16.073
HC	155	0	29	53	1.58	N.A.	N.A.	21.2306	13.889
HC	156	0	29	71.5	1.62	N.A.	N.A.	27.2443	22.561
HC	157	1	29	67	1.685	N.A.	N.A.	23.598	15.23
HC	158	1	29	60	1.72	N.A.	N.A.	20.2812	11.586
HC	159	0	29	62	1.61	N.A.	N.A.	23.9188	19.529
HC	160	0	29	61	1.57	N.A.	N.A.	24.7475	4.962
HC	161	1	29	88	1.78	N.A.	N.A.	27.7743	8.463
HC	162	0	29	39	1.58	N.A.	N.A.	15.62	10.66
HC	163	1	29	74	1.79	N.A.	N.A.	23.0954	9.338
HC	164	0	29	58	1.62	N.A.	N.A.	22.1003	2.102
HC	165	0	29	51	1.51	N.A.	N.A.	22.3674	4.856
HC	166	0	29	62	1.6	N.A.	N.A.	24.2187	10.092
HC	167	0	29	50	1.55	N.A.	N.A.	20.8117	12.517
HC	168	0	29	52	1.55	N.A.	N.A.	21.6441	3.38896
HC	169	0	29	52	1.63	N.A.	N.A.	19.5717	3.23006
HC	170	1	29	71	1.71	N.A.	N.A.	24.281	3.86315
HC	171	0	29	52	1.62	N.A.	N.A.	19.8141	0.394118
HC	172	0	29	51	1.64	N.A.	N.A.	18.9619	0.277206
HC	173	1	29	70	1.65	N.A.	N.A.	25.7117	6.05312
HC	174	0	29	47	1.58	N.A.	N.A.	18.8271	9.77656
HC	175	0	29	42	1.53	N.A.	N.A.	17.9418	8.466
HC	176	1	29	65	1.77	N.A.	N.A.	20.7476	7.22593
HC	177	0	30	52	1.5	N.A.	N.A.	23.1111	6.231
HC	178	0	30	44	1.52	N.A.	N.A.	19.0443	9.74
HC	179	1	30	78	1.73	N.A.	N.A.	26.0617	6.67
HC	180	1	30	95	1.7	N.A.	N.A.	32.872	19.5
HC	181	0	30	54	1.59	N.A.	N.A.	21.3599	9.795
HC	182	0	30	51	1.67	N.A.	N.A.	18.2868	22.494
HC	183	0	30	47	1.57	N.A.	N.A.	19.0677	28.567
HC	184	1	30	63	1.73	N.A.	N.A.	21.0498	8.054
HC	185	1	30	65	1.71	N.A.	N.A.	22.2291	7.746
HC	186	1	30	76	1.75	N.A.	N.A.	24.8163	8.161
HC	187	1	30	79	1.75	N.A.	N.A.	25.7959	16.654
HC	188	1	30	60	1.65	N.A.	N.A.	22.0386	24.347
HC	189	1	30	72	1.72	N.A.	N.A.	24.3375	9.222
HC	190	0	30	53	1.6	N.A.	N.A.	20.7031	5.955
HC	191	1	30	55	1.58	N.A.	N.A.	22.0317	10.335
HC	192	1	30	95	1.65	N.A.	N.A.	34.8944	1.781
HC	193	0	30	43	1.5	N.A.	N.A.	19.1111	0.76
HC	194	0	30	40	1.55	N.A.	N.A.	16.6493	1.245
HC	195	1	30	85	1.73	N.A.	N.A.	28.4005	1.416
HC	196	0	30	54	1.67	N.A.	N.A.	19.3625	3.26552
HC	197	0	30	60	1.635	N.A.	N.A.	22.4448	4.69233
HC	198	1	30	65	1.68	N.A.	N.A.	23.03	4.9851
HC	199	1	30	70	1.75	N.A.	N.A.	22.8571	8.46
HC	200	1	30	60	1.7	N.A.	N.A.	20.7612	10.4313
HC	201	0	30	49	1.46	N.A.	N.A.	22.9874	4.256
HC	202	1	30	59.5	1.7	N.A.	N.A.	20.5882	11.5913
HC	203	0	30	49	1.47	N.A.	N.A.	22.6757	11.1778
HC	204	0	30	50	1.55	N.A.	N.A.	20.8117	6.37845
HC	205	1	31	80	1.73	N.A.	N.A.	26.7299	7.022
HC	206	0	31	40	1.42	N.A.	N.A.	19.8373	17.857
HC	207	0	31	63	1.61	N.A.	N.A.	24.3046	11.389
HC	208	0	31	51	1.62	N.A.	N.A.	19.433	30.401
HC	209	0	31	56	1.63	N.A.	N.A.	21.0772	17.087
HC	210	0	31	69	1.6	N.A.	N.A.	26.9531	25.2
HC	211	1	31	72	1.75	N.A.	N.A.	23.5102	5.763
HC	212	0	31	55	1.62	N.A.	N.A.	20.9572	23.96
HC	213	1	31	72	1.71	N.A.	N.A.	24.623	4.935
HC	214	1	31	90	1.72	N.A.	N.A.	30.4218	5.549
HC	215	0	31	50	1.68	N.A.	N.A.	17.7154	1.383
HC	216	0	31	60	1.53	N.A.	N.A.	25.6312	6.536
HC	217	0	31	60	1.7	N.A.	N.A.	20.7612	1.617
HC	218	0	31	62	1.6	N.A.	N.A.	24.2187	7.08396
HC	219	0	31	53	1.54	N.A.	N.A.	22.3478	2.52346
HC	220	1	31	80	1.67	N.A.	N.A.	28.6851	16.82
HC	221	1	31	74	1.78	N.A.	N.A.	23.3556	12.2437
HC	222	0	31	54	1.62	N.A.	N.A.	20.5761	1.03906
HC	223	0	31	58	1.63	N.A.	N.A.	21.83	10.095
HC	224	0	31	53	1.62	N.A.	N.A.	20.1951	6.83125
HC	225	0	32	57	1.65	N.A.	N.A.	20.9366	11.645
HC	226	0	32	53	1.7	N.A.	N.A.	18.3391	12.046
HC	227	0	32	50	1.58	N.A.	N.A.	20.0288	3.419
HC	228	0	32	60	1.7	N.A.	N.A.	20.7612	9.785
HC	229	0	32	56	1.58	N.A.	N.A.	22.4323	0.796
HC	230	0	32	45	1.5	N.A.	N.A.	20	2.31656
HC	231	1	32	70	1.815	N.A.	N.A.	21.2493	5.13979
HC	232	1	32	68	68	N.A.	N.A.	22.2041	7.075
HC	233	1	32	74	1.7	N.A.	N.A.	25.6055	8.025
HC	234	1	32	71	1.68	N.A.	N.A.	25.1559	10.5688
HC	235	0	32	67	1.64	N.A.	N.A.	24.9108	3.745
HC	236	1	32	70	1.68	N.A.	N.A.	24.8016	8.23067
HC	237	0	32	66	1.64	N.A.	N.A.	24.539	7.75372
HC	238	1	33	80	1.75	N.A.	N.A.	26.1224	19.626
HC	239	0	33	47	1.52	N.A.	N.A.	20.3428	13.212
HC	240	1	33	68	1.63	N.A.	N.A.	25.5937	8.604
HC	241	0	33	47	1.6	N.A.	N.A.	18.3594	7.612
HC	242	0	33	56	1.59	N.A.	N.A.	22.151	0.732
HC	243	0	33	48	1.63	N.A.	N.A.	18.0662	11.89
HC	244	0	33	57	1.67	N.A.	N.A.	20.4382	0.244853
HC	245	0	33	46	1.53	N.A.	N.A.	19.6506	16.138
HC	246	1	33	68	1.75	N.A.	N.A.	22.2041	4.734
HC	247	1	33	70	1.75	N.A.	N.A.	22.8571	6.98152
HC	248	0	33	46	1.53	N.A.	N.A.	19.6506	6.63486
HC	249	0	33	54	1.63	N.A.	N.A.	20.3244	9.10913
HC	250	1	33	60	1.7	N.A.	N.A.	20.7612	9.93196
HC	251	0	33	50	1.48	N.A.	N.A.	22.8269	11.8204
HC	252	0	33	51.6	1.51	N.A.	N.A.	22.6306	6.70217
HC	253	1	34	76	1.75	N.A.	N.A.	24.8163	9.639
HC	254	0	34	51.7	1.57	N.A.	N.A.	20.9745	2.651
HC	255	0	34	47	1.55	N.A.	N.A.	19.563	4.41851
HC	256	0	34	59.8	1.7	N.A.	N.A.	20.692	4.10071
HC	257	1	34	63	1.73	N.A.	N.A.	21.0498	3.4385
HC	258	0	34	48	1.6	N.A.	N.A.	18.75	5.71102
HC	259	0	34	63	1.68	N.A.	N.A.	22.3214	7.92
HC	260	0	34	50	1.63	N.A.	N.A.	18.8189	8.52
HC	261	0	34	43	1.48	N.A.	N.A.	19.6311	13.83
HC	262	1	34	78	1.67	N.A.	N.A.	27.968	11.875
HC	263	1	34	79	1.67	N.A.	N.A.	28.3266	6.69992
HC	264	0	34	47	1.66	N.A.	N.A.	17.0562	9.8942
HC	265	0	35	52	1.58	N.A.	N.A.	20.83	16.487
HC	266	0	35	55	1.5	N.A.	N.A.	24.4444	8.803
HC	267	0	35	55	1.53	N.A.	N.A.	23.4952	6.136
HC	268	1	35	55	1.63	N.A.	N.A.	20.7008	30.401
HC	269	1	35	85	1.73	N.A.	N.A.	28.4005	4.302
HC	270	1	35	80	1.73	N.A.	N.A.	26.7299	6.67
HC	271	0	35	52	1.52	N.A.	N.A.	22.5069	1.68
HC	272	0	35	55	1.63	N.A.	N.A.	20.7008	12
HC	273	0	35	68	1.58	N.A.	N.A.	27.2392	10.865
HC	274	0	35	41	1.55	N.A.	N.A.	17.0656	2.163
HC	275	0	35	77	1.7	N.A.	N.A.	26.6436	0.782
HC	276	1	35	95	1.69	N.A.	N.A.	33.2621	7.612
HC	277	0	35	52	1.52	N.A.	N.A.	22.5069	4.873
HC	278	1	35	75	1.75	N.A.	N.A.	24.4898	11.889
HC	279	1	35	75	1.67	N.A.	N.A.	26.8923	3.897
HC	280	0	35	53	1.7	N.A.	N.A.	18.3391	4.00025
HC	281	0	35	68	1.62	N.A.	N.A.	25.9107	4.11056
HC	282	0	35	70	1.53	N.A.	N.A.	29.903	14.67
HC	283	0	35	45	1.55	N.A.	N.A.	18.7305	0.801947
HC	284	0	35	58	1.63	N.A.	N.A.	21.83	13.479
HC	285	0	35	58	1.63	N.A.	N.A.	21.83	8.90664
HC	286	1	35	70	1.75	N.A.	N.A.	22.8571	6.77356
HC	287	0	36	74	1.6	N.A.	N.A.	28.9062	8.29
HC	288	0	36	55	1.595	N.A.	N.A.	21.6193	8.074
HC	289	0	36	60	1.65	N.A.	N.A.	22.0386	11.645
HC	290	0	36	68	1.63	N.A.	N.A.	25.5937	3.564
HC	291	0	36	54	1.6	N.A.	N.A.	21.0937	8.98
HC	292	1	36	98	98	N.A.	N.A.	30.2469	9.64844
HC	293	1	36	86	86	N.A.	N.A.	25.6801	6.9625
HC	294	1	36	73	1.67	N.A.	N.A.	26.1752	8.445
HC	295	1	36	78	1.67	N.A.	N.A.	27.968	7.76089
HC	296	0	36	57	1.64	N.A.	N.A.	21.1927	6.2151
HC	297	1	36	76	1.62	N.A.	N.A.	28.959	10.5814
HC	298	0	37	71	1.6	N.A.	N.A.	27.7344	23.567
HC	299	1	37	77	1.75	N.A.	N.A.	25.1429	19.626
HC	300	0	37	60	1.65	N.A.	N.A.	22.0386	0.807
HC	301	1	37	103	1.83	N.A.	N.A.	30.7564	6.8
HC	302	0	37	58	58	N.A.	N.A.	23.2335	9.475
HC	303	1	37	63	1.73	N.A.	N.A.	21.0498	6.79844
HC	304	0	37	51	1.63	N.A.	N.A.	19.1953	8.743
HC	305	0	37	51	1.63	N.A.	N.A.	19.1953	7.11838
HC	306	1	37	70	1.72	N.A.	N.A.	23.6614	9.34056
HC	307	1	37	65	1.67	N.A.	N.A.	23.3067	9.54616
HC	308	1	38	78	1.69	N.A.	N.A.	27.31	5.115
HC	309	1	38	77	1.76	N.A.	N.A.	24.858	8.571
HC	310	0	38	60	1.66	N.A.	N.A.	21.7738	6.666
HC	311	0	38	43	1.45	N.A.	N.A.	20.4518	5.21628
HC	312	0	38	54	1.7	N.A.	N.A.	18.6851	8.94531
HC	313	1	38	63	1.73	N.A.	N.A.	21.0498	2.473
HC	314	0	38	51	1.52	N.A.	N.A.	22.0741	7.361
HC	315	1	38	83	1.81	N.A.	N.A.	25.335	6.309
HC	316	0	38	47	1.52	N.A.	N.A.	20.3428	6.75559
HC	317	1	38	62	1.73	N.A.	N.A.	20.7157	4.86692
HC	318	0	39	49	1.6	N.A.	N.A.	19.1406	28.356
HC	319	0	39	53	1.58	N.A.	N.A.	21.2306	7.07
HC	320	0	39	56	1.53	N.A.	N.A.	23.9224	1.838
HC	321	0	39	50	1.59	N.A.	N.A.	19.7777	6.62
HC	322	1	39	102	1.83	N.A.	N.A.	30.4578	7.40946
HC	323	0	39	51	1.63	N.A.	N.A.	19.1953	6.83275
HC	324	1	40	69	1.72	N.A.	N.A.	23.3234	26.405
HC	325	0	40	65	1.5	N.A.	N.A.	28.8889	7.603
HC	326	0	40	75	1.68	N.A.	N.A.	26.5731	9.203
HC	327	0	40	62	1.62	N.A.	N.A.	23.6244	5.96433
HC	328	0	40	52	1.58	N.A.	N.A.	20.83	5.293
HC	329	0	40	52	1.58	N.A.	N.A.	20.83	8.22708
HC	330	1	40	63	1.73	N.A.	N.A.	21.0498	6.86361
HC	331	0	40	47	1.52	N.A.	N.A.	20.3428	9.31164
HC	332	0	40	65	1.6	N.A.	N.A.	25.3906	8.01605
HC	333	1	41	82	1.73	N.A.	N.A.	27.3982	15.411
HC	334	0	41	47	1.52	N.A.	N.A.	20.3428	17.873
HC	335	0	41	50	50	N.A.	N.A.	20.0288	13.4672
HC	336	0	41	58	1.59	N.A.	N.A.	22.9421	9.99
HC	337	0	41	54	1.63	N.A.	N.A.	20.3244	16.294
HC	338	0	41	61	1.63	N.A.	N.A.	22.9591	12.5797
HC	339	0	41	60	1.55	N.A.	N.A.	24.974	14.5047
HC	340	0	41	57	1.55	N.A.	N.A.	23.7253	8.10695
HC	341	0	41	62	1.59	N.A.	N.A.	24.5243	6.80341
HC	342	0	41	53	1.63	N.A.	N.A.	19.9481	9.23118
HC	343	0	41	53	1.52	N.A.	N.A.	22.9398	10.8669
HC	344	1	42	80	1.7	N.A.	N.A.	27.6817	5.115
HC	345	0	42	50	1.58	N.A.	N.A.	20.0288	12.8609
HC	346	0	42	50	1.58	N.A.	N.A.	20.0288	10.8467
HC	347	0	42	59	1.63	N.A.	N.A.	22.2063	4.49696
HC	348	0	42	52	1.59	N.A.	N.A.	20.5688	9.94084
HC	349	1	43	70	1.68	N.A.	N.A.	24.8016	6.77
HC	350	1	43	60	1.7	N.A.	N.A.	20.7612	5.155
HC	351	0	43	53	1.6	N.A.	N.A.	20.7031	7.797
HC	352	1	43	76	1.84	N.A.	N.A.	22.448	2.932
HC	353	0	43	100	1.62	N.A.	N.A.	38.1039	8.53967
HC	354	0	43	40	1.45	N.A.	N.A.	19.025	14.63
HC	355	0	43	65	1.59	N.A.	N.A.	25.711	6.91291
HC	356	1	44	80	1.75	N.A.	N.A.	26.1224	9.222
HC	357	1	44	80	1.75	N.A.	N.A.	26.1224	5.373
HC	358	0	44	50	1.58	N.A.	N.A.	20.0288	12.6672
HC	359	0	47	50.5	1.53	N.A.	N.A.	21.5729	10.0621
HC	360	0	47	41	1.5	N.A.	N.A.	18.2222	6.77287
HC	361	1	48	64	1.62	N.A.	N.A.	24.3865	4.949
HC	362	1	48	65	1.62	N.A.	N.A.	24.7676	8.44838
HC	363	0	49	74	1.53	N.A.	N.A.	31.6118	28.001
HC	364	0	49	57	1.55	N.A.	N.A.	23.7253	3.77458
HC	365	1	51	66	1.64	N.A.	N.A.	24.539	22.573
HC	366	0	22	52	1.56	N.A.	N.A.	21.3675	4.536
HC	367	0	25	48	1.63	N.A.	N.A.	18.0662	10.7303
HC	368	0	26	51	1.58	N.A.	N.A.	20.4294	6.47357
HC	369	1	26	72	1.75	N.A.	N.A.	23.5102	4.2875
HC	370	0	26	55	1.67	N.A.	N.A.	19.721	4.3
HC	371	0	27	52	1.62	N.A.	N.A.	19.8141	6.95066
HC	372	1	28	85	1.74	N.A.	N.A.	28.075	3.0813
HC	373	0	31	50	1.63	N.A.	N.A.	18.8189	8.60366
HC	374	0	31	57.5	1.67	N.A.	N.A.	20.6174	8.73984
HC	375	0	33	51	1.63	N.A.	N.A.	19.1953	6.85113
HC	376	0	33	54	1.63	N.A.	N.A.	20.3244	7.07903
HC	377	1	34	69	1.55	N.A.	N.A.	28.7201	6.31929
HC	378	0	35	45	1.6	N.A.	N.A.	17.5781	11.1621
HC	379	0	36	83	1.76	N.A.	N.A.	26.7949	9.23289
HC	380	0	39	51	1.63	N.A.	N.A.	19.1953	8.84735
HC	381	1	39	82	1.71	N.A.	N.A.	28.0428	8.48589
HC	382	1	41	62	1.7	N.A.	N.A.	21.4533	11.477
HC	383	0	42	75	1.74	N.A.	N.A.	24.7721	8.78288
HC	384	0	43	68.4	1.6	N.A.	N.A.	26.7187	8.88849
HC	385	0	45	57	1.63	N.A.	N.A.	21.4536	8.43553
HC	386	0	47	53.2	1.58	N.A.	N.A.	21.3107	8.26806
HC	387	0	48	86	1.7	N.A.	N.A.	29.7578	7.92375
HC	388	0	49	55	1.58	N.A.	N.A.	22.0317	7.31627
HC	389	0	56	60	1.62	N.A.	N.A.	22.8624	5.39566
HC	390	0	62	81	1.68	N.A.	N.A.	28.699	9.20148
